# Supplementary material for: Flavonoid Intake in Relation to Colorectal Cancer Risk and Blood Bacterial DNA
Source: Nutrients. 2022 Oct 27;14(21):4516. doi: 10.3390/nu14214516 (PMC9653960; doi:10.3390/nu14214516)
Supplement: Supplementary file 1 [file nutrients-14-04516-s001.zip]

Archive with 1 entries (1 files):
- nutrients-1958106-supplementary.pdf
